# Supplementary material for: IAT4, a New Indolamine N‐Acetyltransferase in Saccharomyces cerevisiae Involved in Melatonin Biosynthesis
Source: J Pineal Res. 2025 May 9;77(3):e70053. doi: 10.1111/jpi.70053 (PMC12063518; doi:10.1111/jpi.70053)
Supplement: Supplementary file 6 — Supplementary Table 6. S. cerevisiae proteins with homology similar to hsAANAT and psmF. Database used by FoldSeek was AlphaFold/Proteome database v4, choosing S. cerevisiae as taxonomic filter. Results are ordered according to their score, based on its statistical significance. IAT4 and PAA1 protein in each of the analyses are highlighted in orange. [file JPI-77-e70053-s003.xlsx]

## Sheet: hsAANAT
AFDB-proteome ID	Description	Seq. Id.	Prob.	E-Value	Score	Query Lenght	Target Lenght		Supplementary Table 6. S. cerevisiae proteins with homology similar to hsAANAT and psmF. Database used by Fodseek was AlphaFold/Proteome database v4, choosing S. cerevisiae as taxonomic filter. Results are ordered according to their score, based on its statistical significance. IAT4 and PAA1 protein in each of the analyses are highlighted in orange.
AF-Q12447-F1	Polyamine N-acetyltransferase 1	21.1	1	4.591e-13	466	207	191
AF-Q06504-F1	N-terminal acetyltransferase B complex catalytic subunit NAT3	10.1	1	2.082e-07	225	207	195
AF-P07347-F1	N-terminal acetyltransferase A complex catalytic subunit ARD1	12.3	1	9.161e-07	208	207	238
AF-Q08689-F1	N-alpha-acetyltransferase NAT5	10.6	1	1.806e-06	182	207	176
AF-Q03330-F1	Histone acetyltransferase GCN5	10.4	1	5.487e-06	168	207	439
AF-P43577-F1	Glucosamine 6-phosphate N-acetyltransferase	13.9	1	7.801e-05	145	207	159
AF-P40586-F1	Uncharacterized protein YIR042C	13.5	1	1.773e-05	143	207	236
AF-P46956-F1	Inorganic phosphate transporter PHO86	10.4	1	1.773e-05	136	207	311
AF-Q04751-F1	N-alpha-acetyltransferase 40	13.6	1	0.0002095	123	207	285		AFDB-proteome ID	The identifier of the structure that is being compared against the query sequence obtained from AlphaFold/Proteome v4.
AF-P35208-F1	Protein SPT10	11.1	0.994	0.004054	87	207	640		AFDB50 ID	The identifier of the structure that is being compared against the query sequence obtained from AlphaFold/UniProt50 v4.
AF-Q12341-F1	Histone acetyltransferase type B catalytic subunit	11.5	0.991	0.03979	84	207	374		Description	A short summary or annotation of the target sequence.
AF-Q06338-F1	Protein BCP1	9.4	0.981	0.02748	79	207	283		Seq. Id.	The percentage of identical residues between the query and target sequences within the aligned region.
AF-P43605-F1	N-acetyltransferase ECO1	13.7	0.967	0.02583	75	207	281		Prob.	The statistical probability that the alignment is meaningful. Higher values (close to 1) indicate a highly confident match.
AF-P16639-F1	Arginyl-tRNA--protein transferase 1	10.4	0.353	0.3672	46	207	503		E-Value	A statistical measure indicating the likelihood of finding an alignment by chance in a database of a given size.
AF-P0CY00-F1	UPF0479 membrane protein YLL066W-A	13.7	0.082	4.338	29	207	160		Score	A numerical value representing the quality of the alignment, calculated based on factors like sequence similarity, alignment length, and gaps.
AF-P34218-F1	Histone acetyltransferase SAS3	10.9	0.04	6.683	22	207	831		Query Lenght	Total number of residues in the query sequence being analyzed.
									Target Lenght	Total number of residues in the target sequence being analyzed.
AFDB50 ID	Description	Seq. Id.	Prob.	E-Value	Score	Query Lenght	Target Lenght
AF-Q12447-F1	Polyamine N-acetyltransferase 1	21.1	1	1.687e-12	466	207	191
AF-Q03503-F1	N-alpha-acetyltransferase 30	15.5	1	6.64e-06	215	207	176
AF-A0A7I9GU99-F1	SX2_G0020930.mRNA.1.CDS.1	10.4	1	4.052e-06	203	207	251
AF-A6ZUR0-F1	N-acetyltransferase domain-containing protein	9.2	1	3.165e-06	194	207	355
AF-G2WNC1-F1	K7_Nat5p	13	1	1.157e-05	177	207	176
AF-A7A222-F1	Glucosamine 6-phosphate N-acetyltransferase	14.5	1	0.0001454	148	207	159
AF-Q04751-F1	N-alpha-acetyltransferase 40	13.6	1	0.0007698	123	207	285
AF-P14743-F1	Glycylpeptide N-tetradecanoyltransferase	13.1	1	0.002488	122	207	455
AF-B5VPJ6-F1	N-alpha-acetyltransferase 40	17.7	1	0.003603	116	207	163
AF-E9P8D2-F1	N-acetyltransferase MPR1	13.1	1	0.00855	111	207	229
AF-G2WCG8-F1	K7_Hpa3p	9.4	1	0.002646	106	207	179
AF-A0A7I9EFB6-F1	EM14S01-3B_G0000060.mRNA.1.CDS.1	9.9	1	0.006279	104	207	153
AF-P39975-F1	Sporulation protein RMD6	9.7	1	0.02763	100	207	231
AF-A0A7I9GB49-F1	HN1_G0037810.mRNA.1.CDS.1	12.8	1	0.004336	100	207	246
AF-P35208-F1	Protein SPT10	11.1	0.994	0.0149	87	207	640
AF-P43605-F1	N-acetyltransferase ECO1	13.7	0.967	0.09495	75	207	281
AF-B5VLA8-F1	YJL071Wp-like protein	8.7	0.933	0.3263	70	207	216
AF-Q04170-F1	Uncharacterized protein YDR391C (IAT4)	8.7	0.887	0.5027	66	207	232
AF-P16639-F1	Arginyl-tRNA--protein transferase 1	10.4	0.353	1.35	46	207	503
AF-B5VEW4-F1	YCR017Cp-like protein	10.9	0.076	5.938	28	207	336
AF-P41833-F1	N6-adenosine-methyltransferase IME4	10.9	0.069	8.6	27	207	600

## Sheet: psmF
AFDB-proteome ID	Description	Seq. Id.	Prob.	E-Value	Score	Query Lenght	Target Lenght		Supplementary Table 6. S. cerevisiae proteins with homology similar to hsAANAT and psmF. Database used by Fodseek was AlphaFold/Proteome database v4, choosing S. cerevisiae as taxonomic filter. Results are ordered according to their score, based on its statistical significance. IAT4 and PAA1 protein in each of the analyses are highlighted in orange.
AF-Q04170-F1	Uncharacterized protein YDR391C (IAT4)	17.6	1	2.164e-09	287	182	232
AF-Q03503-F1	N-alpha-acetyltransferase 30	8.9	1	1.278e-05	155	182	176
AF-Q08689-F1	N-alpha-acetyltransferase NAT5	11.6	1	2.454e-05	140	182	176
AF-Q12447-F1	Polyamine N-acetyltransferase 1	11.7	1	0.0005279	123	182	191
AF-Q06504-F1	N-terminal acetyltransferase B complex catalytic subunit NAT3	9.9	1	0.0007317	113	182	195
AF-Q04751-F1	N-alpha-acetyltransferase 40	13.8	0.999	0.0008337	99	182	285
AF-P46956-F1	Inorganic phosphate transporter PHO86	7.7	0.999	0.0001527	97	182	311
AF-Q06592-F1	Histone acetyltransferase HPA2	12	0.998	0.01064	94	182	156
AF-Q03330-F1	Histone acetyltransferase GCN5	11	0.998	0.001948	94	182	439		AFDB-proteome ID	The identifier of the structure that is being compared against the query sequence obtained from AlphaFold/Proteome v4.
AF-P07347-F1	N-terminal acetyltransferase A complex catalytic subunit ARD1	9.4	0.992	0.001948	85	182	238		AFDB50 ID	The identifier of the structure that is being compared against the query sequence obtained from AlphaFold/UniProt50 v4.
AF-P40586-F1	Uncharacterized protein YIR042C	10	0.986	0.005187	81	182	236		Description	A short summary or annotation of the target sequence.
AF-P39979-F1	D-amino-acid N-acetyltransferase HPA3	13.4	0.956	0.05441	73	182	161		Seq. Id.	The percentage of identical residues between the query and target sequences within the aligned region.
AF-P35208-F1	Protein SPT10	12.1	0.956	0.01135	73	182	640		Prob.	The statistical probability that the alignment is meaningful. Higher values (close to 1) indicate a highly confident match.
AF-Q12351-F1	Uncharacterized protein YOR012W	14.8	0.912	0.09792	68	182	137		E-Value	A statistical measure indicating the likelihood of finding an alignment by chance in a database of a given size.
AF-P53265-F1	Uncharacterized protein YGR111W	8.6	0.837	0.03678	63	182	400		Score	A numerical value representing the quality of the alignment, calculated based on factors like sequence similarity, alignment length, and gaps.
AF-P43577-F1	Glucosamine 6-phosphate N-acetyltransferase	11.2	0.817	0.1045	62	182	159		Query Lenght	Total number of residues in the query sequence being analyzed.
AF-P14743-F1	Glycylpeptide N-tetradecanoyltransferase	12.1	0.601	0.4692	54	182	455		Target Lenght	Total number of residues in the target sequence being analyzed.
AF-P53914-F1	RNA cytidine acetyltransferase	5.6	0.569	0.741	53	182	1056
AF-P0CX97-F1	UPF0479 membrane protein YPL283W-B	12.2	0.473	0.5346	50	182	160
AF-P40360-F1	Amino-acid acetyltransferase, mitochondrial	9.8	0.353	1.027	46	182	574
AF-Q06338-F1	Protein BCP1	7.5	0.326	0.3171	45	182	283
AF-P0CX95-F1	UPF0479 membrane protein YEL077W-A	15	0.301	0.6503	44	182	160
AF-P0CX96-F1	UPF0479 membrane protein YGR296C-B	14	0.301	0.791	44	182	160
AF-P39975-F1	Sporulation protein RMD6	10.3	0.254	0.1762	42	182	231
AF-Q01217-F1	Protein ARG5,6, mitochondrial	8.6	0.214	1.249	40	182	863
AF-Q02803-F1	Ornithine decarboxylase antizyme	6.3	0.196	0.3171	39	182	292
AF-P0CX98-F1	UPF0479 membrane protein YPR204C-A	13.5	0.15	1.249	36	182	160
AF-P43605-F1	N-acetyltransferase ECO1	10.8	0.138	1.096	35	182	281
AF-Q12341-F1	Histone acetyltransferase type B catalytic subunit	10.2	0.106	5.986	32	182	374
AF-P38340-F1	Alpha N-terminal protein methyltransferase 1	10.5	0.09	2.919	30	182	232
AF-P0CY00-F1	UPF0479 membrane protein YLL066W-A	13.2	0.076	6.821	28	182	160
AF-P0CX99-F1	UPF0479 membrane protein YFL068W	12.9	0.069	7.282	27	182	160
AF-P38961-F1	25S rRNA (adenine(645)-N(1))-methyltransferase	13.4	0.063	5.254	26	182	392
AF-P32335-F1	Protein MSS51, mitochondrial	11.4	0.063	2.562	26	182	436
AF-P41814-F1	tRNA (adenine(58)-N(1))-methyltransferase non-catalytic subunit TRM6	10.1	0.057	5.608	25	182	478
AF-P25618-F1	Protein CWH43	8.8	0.057	6.821	25	182	953
AF-P25582-F1	27S pre-rRNA (guanosine(2922)-2'-O)-methyltransferase	12.2	0.029	6.39	20	182	841
AF-P33312-F1	2,5-diamino-6-ribosylamino-4(3H)-pyrimidinone 5'-phosphate reductase	16.6	0.024	7.282	19	182	244
AF-P54114-F1	Aldehyde dehydrogenase [NAD(P)+] 2	9.6	0.016	8.297	17	182	506
AF-Q08905-F1	Ferric reductase transmembrane component 3	14	0.011	9.455	15	182	711
AFDB50 ID	Description	Seq. Id.	Prob,	E-Value	Score	Query Lenght	Target Lenght
AF-A0A7I9GB49-F1	HN1_G0037810.mRNA.1.CDS.1	15.1	1	2.155e-09	311	182	246
AF-Q04170-F1	Uncharacterized protein YDR391C (IAT4)	17.6	1	7.954e-09	287	182	232
AF-Q03503-F1	N-alpha-acetyltransferase 30	8.9	1	4.696e-05	155	182	176
AF-G2WNC1-F1	K7_Nat5p	11	1	4.696e-05	153	182	176
AF-Q12479-F1	Putative increased recombination centers protein 11	14.7	1	0.002689	141	182	156
AF-Q12447-F1	Polyamine N-acetyltransferase 1	11.7	1	0.00194	123	182	191
AF-A0A7I9GU99-F1	SX2_G0020930.mRNA.1.CDS.1	10.2	1	0.007161	101	182	251
AF-Q04751-F1	N-alpha-acetyltransferase 40	13.8	0.999	0.003064	99	182	285
AF-A6ZUR0-F1	N-acetyltransferase domain-containing protein	11.7	0.997	0.01673	91	182	355
AF-A0A7I9EFB6-F1	EM14S01-3B_G0000060.mRNA.1.CDS.1	12.1	0.981	0.1443	79	182	153
AF-G2WCG8-F1	K7_Hpa3p	12.5	0.978	0.1755	78	182	179
AF-B5VPJ6-F1	N-alpha-acetyltransferase 40	17.8	0.967	0.01468	75	182	163
AF-P35208-F1	Protein SPT10	12.1	0.956	0.04174	73	182	640
AF-Q12351-F1	Uncharacterized protein YOR012W	14.8	0.912	0.3599	68	182	137
AF-A7A222-F1	Glucosamine 6-phosphate N-acetyltransferase	10.4	0.9	0.2959	67	182	159
AF-E9P8D2-F1	N-acetyltransferase MPR1	10.9	0.772	0.4101	60	182	229
AF-P14743-F1	Glycylpeptide N-tetradecanoyltransferase	12.1	0.601	1.725	54	182	455
AF-P39975-F1	Sporulation protein RMD6	10.3	0.254	0.6477	42	182	231
AF-N1NXA2-F1	Oaz1p	9.9	0.233	2.724	41	182	201
AF-Q02803-F1	Ornithine decarboxylase antizyme	6.3	0.196	1.166	39	182	292
AF-P43605-F1	N-acetyltransferase ECO1	10.8	0.138	4.03	35	182	281
AF-B3LUP6-F1	Uncharacterized protein	6	0.076	6.794	28	182	114
AF-P39690-F1	Killer toxin KHS	12.3	0.051	5.962	24	182	708
AF-A0A7I9BSW0-F1	Y55_G0051490.mRNA.1.CDS.1	20.2	0.045	8.821	23	182	141
